# Supplementary material for: Human Gene Coexpression Landscape: Confident Network Derived from Tissue Transcriptomic Profiles
Source: PLoS One. 2008 Dec 15;3(12):e3911. doi: 10.1371/journal.pone.0003911 (PMC2597745; doi:10.1371/journal.pone.0003911)
Supplement: File S1 — Human Gene Coexpression Network. Network that corresponds to the core with the most confident human gene pairwise coexpression data and includes 615 gene-nodes and 2190 coexpression-links. This network is provided in Cytoscape format (.cys file compressed as .zip) with full annotations about the genes. The file to be run in Cytoscape should have .cys extension: S1_HumanCoexpNtw_615g.cys (0.30 MB ZIP) [file pone.0003911.s001.zip]

Archive with 1 entries (1 files):
- HumanCoexpNtw-615g.cys
